# Supplementary material for: Milk and mucin glycans orchestrate a synthetic infant gut microbiota structure
Source: FEMS Microbiol Ecol. 2025 Jun 25;101(8):fiaf069. doi: 10.1093/femsec/fiaf069 (PMC12268331; doi:10.1093/femsec/fiaf069)
Supplement: fiaf069_Supplemental_Files [file fiaf069_supplemental_files.zip]

Archive with 4 entries (4 files):
- Supplementary material Belzer Revision 3.docx
- Supplementary Table 3.xlsx
- Supplementary_Data_1_Belzer_HPLC_run1.pdf
- Supplementary_Data_2_Belzer_HPLC_run2.pdf
