# Supplementary material for: Milk and mucin glycans orchestrate a synthetic infant gut microbiota structure
Source: FEMS Microbiol Ecol. 2025 Jun 25;101(8):fiaf069. doi: 10.1093/femsec/fiaf069 (PMC12268331; doi:10.1093/femsec/fiaf069)
Supplement: fiaf069_Supplemental_Files [file fiaf069_supplemental_files.zip › Supplementary Table 3.xlsx]

## Sheet: Title
Supplementary Table 2. Composition and metabolites per sample. Compositional results include qPCR and copy number corrected abundances per species, total bacteria 16 rRNA gene copies, and total bacterial cell numbers (sum of the corrected abundances of species). Metabolites are provided as absolute concentrations (mM) and as relative concentrations that were used for the comparison between condit…

## Sheet: Table
Sample	Type	Condition	Timepoint	Replicate	Total bacteria 16S per ml	Bifidobacterium_infantis	Bifidobacterium_bifidum	Bacteroides_vulgatus	Ruminococcus_gnavus	Blautia_producta	Escherichia_coli	Akkermansia_muciniphila	Total cells	Lactate (mM)	Succinate (mM)	Formate (mM)	Acetate (mM)	Propionate (mM)	Ethanol (mM)	1,2 PDO (mM)	sum of metabolites (mM)	Lactate relative concentration	Succinate relative concentration	Formate relative concentration	Acetate relative concentration	Propionate relative concentration	Ethanol relative concentration	1,2 PDO relative concentration
GOSFOSEXTR t48 r2	Sample	GOSFOSEXTR	t48	r2	3017698702	0	112153622	74957746	15299217	151813744	220753723	0	574978052	0.63	2	11.71	30.42	1.64	4.8	0.92	52.12	0.0120875	0.038373	0.224674	0.583653	0.0314658	0.0920952	0.0176516
5HMO1 t96 r2	Sample	5HMO1	t96	r2	5815012729	0	147100584	134029276	208084762	441217825	211884897	0	1142317344	0.84	2.3	7.1	40.6	1.9	2.1	0.67	55.51	0.0151324	0.041434	0.127905	0.7314	0.0342281	0.037831	0.0120699
GOSFOSEXTR t120 r2	Sample	GOSFOSEXTR	t120	r2	5869144940	0	101438111	107449650	47130466	280610888	482407501	0	1019036616	0.242045	2.44498	12.6989	26.2278	1.87788	4.9624	0.738922	49.1929	0.00492032	0.0497019	0.258145	0.533162	0.0381737	0.100876	0.0150209
GOSFOS t120 r2	Sample	GOSFOS	t120	r2	6488155669	0	29001889	115876326	24815644	399642096	503675828	0	1073011783	0.2	3.2	10.1	24.6	1	2.4	0	41.5	0.00481928	0.0771084	0.243373	0.592771	0.0240964	0.0578313	0
GOSFOSEXTR t48 r3	Sample	GOSFOSEXTR	t48	r3	7237264019	0	71969112	313526531	93657789	310693437	421264723	0	1211111592	0.27	2.4	13.14	28.59	2.32	4.5	0.2	51.42	0.00525088	0.0466744	0.255543	0.556009	0.0451186	0.0875146	0.00388954
GOSFOS t48 r3	Sample	GOSFOS	t48	r3	7611683614	0	46166415	236696041	58562770	380927066	530170819	0	1252523111	0.07	2.9	10.97	24.81	0.92	6.7	0	46.37	0.0015096	0.0625404	0.236575	0.535044	0.0198404	0.14449	0
5HMO1 t48 r1	Sample	5HMO1	t48	r1	8462055357	0	37928928	144225545	137325030	996638357	249247240	0	1565365100	0.41	2.3	7.07	40	2.36	4.8	0.58	57.52	0.00712796	0.0399861	0.122914	0.69541	0.0410292	0.0834492	0.0100834
GOSFOS t96 r2	Sample	GOSFOS	t96	r2	8565593004	0	50483693	356414772	32362740	186813524	703474941	0	1329549670	0	2.14176	7.96782	11.8916	1.45434	3.32499	0	26.7805	0	0.0799746	0.297523	0.444039	0.0543061	0.124157	0
5HMO1 t120 r3	Sample	5HMO1	t120	r3	9033338227	0	38269222	325542993	328809782	457812706	397593659	0	1548028362	0.73	2.8	11.4	40.85	2.85	0.6	0.7	59.93	0.0121809	0.0467212	0.190222	0.681629	0.0475555	0.0100117	0.0116803
5HMO1 t96 r3	Sample	5HMO1	t96	r3	9129731043	0	242850066	190653854	464185898	496825741	392463686	0	1786979245	1.09	2.2	11.58	36.49	2.33	6	0.3	59.99	0.0181697	0.0366728	0.193032	0.608268	0.0388398	0.100017	0.00500083
5HMO1 t48 r2	Sample	5HMO1	t48	r2	9151889333	0	480307896	199595127	289241973	664834622	357718939	0	1991698557	2.03	2	8.16	38	2.03	1.7	0.7	54.62	0.0371659	0.0366166	0.149396	0.695716	0.0371659	0.0311241	0.0128158
GOSFOS t48 r2	Sample	GOSFOS	t48	r2	9663809485	0	198194086	307967329	36572831	573749978	608318578	0	1724802802	0.28	2.7	8.54	26.02	0.93	2.3	0	40.77	0.00686779	0.0662252	0.209468	0.638214	0.0228109	0.056414	0
GOSFOSEXTR t48 r1	Sample	GOSFOSEXTR	t48	r1	9913217549	0	55891267	303132250	11304098	506692768	735059458	0	1612079841	0.1	2.4	12.12	31.88	2.04	3.5	1.18	53.22	0.00187899	0.0450958	0.227734	0.599023	0.0383315	0.0657648	0.0221721
GOSFOS t48 r1	Sample	GOSFOS	t48	r1	10236678490	0	32107269	424899226	2549891	580427333	616484359	0	1656468078	0.1	2.8	10.73	23.95	1.34	6	0	44.92	0.00222618	0.062333	0.238869	0.53317	0.0298308	0.133571	0
5HMO1 t120 r1	Sample	5HMO1	t120	r1	10721591520	0	50146201	528319606	221536176	523279217	464161587	0	1787442787	0.17	3	10.86	33.78	2.96	3.5	0.67	54.94	0.00309428	0.054605	0.19767	0.614853	0.053877	0.0637059	0.0121951
GOSFOS t120 r3	Sample	GOSFOS	t120	r3	12632668476	0	25710584	250688995	63560596	742037695	974877639	0	2056875509	0.1	2.9	11	26.7	1.3	4.5	0	46.5	0.00215054	0.0623656	0.236559	0.574194	0.027957	0.0967742	0
5HMO1 t72 r3	Sample	5HMO1	t72	r3	12960621860	0	296463207	394747752	316313489	890758877	552223223	0	2450506548	0.37	2.2	7.75	36.42	2.12	4.7	0.53	54.09	0.00684045	0.040673	0.14328	0.673322	0.0391939	0.0868922	0.00979848
GOSFOSEXTR t96 r2	Sample	GOSFOSEXTR	t96	r2	13697512109	0	451546891	275640354	119358324	595873817	1105760291	0	2548179677	0.5	2	10.5	23.8	1.2	5.4	0.5	43.9	0.0113895	0.0455581	0.23918	0.542141	0.0273349	0.123007	0.0113895
GOSFOS t96 r1	Sample	GOSFOS	t96	r1	14425176174	68627	27176109	668240371	10214561	338514146	1139485632	0	2183699446	0	2.28457	7.84555	12.1032	0.903713	3.72669	0	26.8637	0	0.0850428	0.29205	0.450541	0.0336406	0.138726	0
GOSFOSEXTR t72 r2	Sample	GOSFOSEXTR	t72	r2	14589694425	0	415769264	241692970	71376698	678643694	1247424630	0	2654907256	0.6	2	11	24.8	0.9	5.2	0.7	45.2	0.0132743	0.0442478	0.243363	0.548673	0.0199115	0.115044	0.0154867
GOSFOSEXTR t120 r3	Sample	GOSFOSEXTR	t120	r3	14594609796	0	134694616	210797345	214274266	788323279	1138763721	0	2486853227	0.320178	2.52221	11.4919	29.7258	1.47752	5.94214	0.360517	51.8402	0.00617624	0.0486536	0.221678	0.573412	0.0285013	0.114624	0.00695438
5HMO1 t72 r2	Sample	5HMO1	t72	r2	14654257515	0	542483912	410271877	418871518	861766511	690954331	0	2924348149	1.86	1.9	8.32	34.86	2.22	4.5	0.58	54.24	0.034292	0.0350295	0.153392	0.642699	0.0409292	0.0829646	0.0106932
5HMO1 t72 r1	Sample	5HMO1	t72	r1	15327332781	0	52173221	688244833	178136122	1096075628	583769569	0	2598399373	0.23	3.4	7.35	40.76	2.56	3.5	1.71	59.51	0.0038649	0.0571333	0.123509	0.684927	0.043018	0.0588136	0.0287347
GOSFOS t120 r1	Sample	GOSFOS	t120	r1	15629361635	447443	33863043	303677136	6147037	1044561264	1173489623	0	2562185546	0.2	3.8	11.4	26.3	0.9	3.5	0	46.1	0.00433839	0.0824295	0.247289	0.570499	0.0195228	0.0759219	0
GOSFOSEXTR t120 r1	Sample	GOSFOSEXTR	t120	r1	15947381112	0	51372601	385113007	71656493	781946227	1276029123	0	2566117451	0.177355	2.69153	12.1352	31.944	2.17274	6.2443	0.974599	56.3397	0.00314796	0.0477733	0.215393	0.566989	0.038565	0.110833	0.0172986
GOSFOSEXTR t96 r3	Sample	GOSFOSEXTR	t96	r3	16723139359	0	136037406	364816945	255133461	644829223	1361938561	0	2762755596	0.3	2.5	13.2	27.5	1.9	5.8	0.2	51.4	0.00583658	0.0486381	0.256809	0.535019	0.036965	0.11284	0.00389105
GOSFOSEXTR t72 r3	Sample	GOSFOSEXTR	t72	r3	16845750728	0	128047387	296475902	273206694	747025829	1363029916	0	2807785728	0.326024	3.01888	12.1608	29.5198	1.81558	7.60369	0.191025	54.6358	0.00596722	0.0552546	0.22258	0.540301	0.0332306	0.13917	0.00349633
GOSFOSEXTR t72 r1	Sample	GOSFOSEXTR	t72	r1	17684327891	0	149532578	419927673	47053314	895976005	1411450715	0	2923940285	0.0900476	2.60213	10.7846	30.8602	1.96902	8.13759	1.20158	55.6452	0.00161824	0.0467628	0.19381	0.554589	0.0353853	0.146241	0.0215936
GOSFOSEXTR t96 r1	Sample	GOSFOSEXTR	t96	r1	18129065424	100645	81756712	485637364	45880326	753674576	1521381438	0	2888431061	0.0850366	1.80946	8.50442	21.9264	1.25389	4.81232	0.725449	39.1169	0.00217391	0.0462578	0.21741	0.560534	0.0320548	0.123024	0.0185456
GOSFOS t96 r3	Sample	GOSFOS	t96	r3	18663098273	0	40106701	785188215	76134755	395220951	1538556505	0	2835207127	0	2.53902	9.5374	14.0022	2.11334	5.15533	0	33.3473	0	0.0761387	0.286002	0.419891	0.0633735	0.154595	0
GOSFOS t72 r3	Sample	GOSFOS	t72	r3	24284454000	0	258271952	787366469	187988513	924881826	1850037867	0	4008546627	0	3.41951	11.9045	22.5537	1.07378	7.56368	0	46.5152	0	0.0735138	0.255928	0.484867	0.0230845	0.162607	0
5HMO1 t48 r3	Sample	5HMO1	t48	r3	52903540246	0	2223476348	763862473	2661839600	3142603920	2330115570	0	11121897911	1.65	1.9	12.31	35.7	2.08	3.5	0.19	57.33	0.0287807	0.0331415	0.214722	0.622711	0.0362812	0.0610501	0.00331415
GOSFOS t72 r1	Sample	GOSFOS	t72	r1	57700919015	0	502049755	1261400892	152490825	2195887632	5232452961	0	9344282065	0	2.89159	10.5137	23.515	1.19668	7.50072	0	45.6177	0	0.0633874	0.230474	0.51548	0.0262327	0.164426	0
5HMO1 t120 r2	Sample	5HMO1	t120	r2	108597740257	0	2009301378	3348808731	4796564482	4603260313	5163950540	0	19921885444	1	2.2	12.14	34.38	1.92	6.7	0.29	58.63	0.0170561	0.0375235	0.207061	0.586389	0.0327477	0.114276	0.00494627
5HMO1 t96 r1	Sample	5HMO1	t96	r1	112096811567	0	1424505543	3063000250	3330988035	8388190502	4376487371	0	20583171701	0.44	3	5.79	36.65	2.44	3.4	0.38	52.1	0.0084453	0.0575816	0.111132	0.703455	0.046833	0.0652591	0.00729367
GOSFOS t72 r2	Sample	GOSFOS	t72	r2	279485882004	0	2470401198	6223223943	2354057480	10991545612	23817842535	0	45857070768	0	3.59268	13.3194	21.2769	1.61354	7.26693	0	47.0694	0	0.0763272	0.282973	0.452032	0.0342801	0.154388	0
GOSFOSEXTR t24 r2	Sample	GOSFOSEXTR	t24	r2	4516730789	0	180705492	79792197	24058468	348173487	272803842	2231085	907764571	0.4	1.9	4.75	31.02	0.84	0.7	0.85	40.46	0.00988631	0.04696	0.1174	0.766683	0.0207612	0.017301	0.0210084
GOSFOSEXTR t24 r1	Sample	GOSFOSEXTR	t24	r1	2854409237	0	23279721	76071084	0	247425645	150312834	3104624	500193908	0.04	2.5	8.48	33.5	1.99	4.1	1.8	52.41	0.000763213	0.0477008	0.161801	0.639191	0.0379699	0.0782293	0.0343446
GOSFOSEXTR t24 r3	Sample	GOSFOSEXTR	t24	r3	6264755048	0	55705895	132761541	56414020	513505839	345201683	4569097	1108158075	0.27	2.5	8.77	34.19	2.04	3.4	0.61	51.78	0.00521437	0.0482812	0.16937	0.660294	0.0393975	0.0656624	0.0117806
5HMO1 t24 r3	Sample	5HMO1	t24	r3	8005641851	0	279306783	246232476	240027712	525050980	308848709	5124439	1604591099	1.53	2.2	8.81	36.82	1.01	3.8	0.6	54.77	0.027935	0.040168	0.160854	0.672266	0.0184408	0.069381	0.0109549
GOSFOS t24 r1	Sample	GOSFOS	t24	r1	5992213462	0	77981981	141793562	0	583687642	283019911	7366319	1093849415	0.23	2.4	1.42	32.46	0.63	1.9	0	39.04	0.00589139	0.0614754	0.036373	0.831455	0.0161373	0.048668	0
5HMO1 t24 r1	Sample	5HMO1	t24	r1	12721833535	0	153092716	404686800	167572680	1260415091	366455933	10267611	2362490831	0.58	3.6	0.6	58.5	3.45	3.8	2.19	72.72	0.0079758	0.049505	0.00825083	0.804455	0.0474422	0.0522552	0.0301155
GOSFOS t24 r2	Sample	GOSFOS	t24	r2	18242481601	0	526697467	419342306	38318547	1648247964	901642127	12020183	3546268594	0.15	2.2	2.56	30.3	0.63	3.4	0	39.24	0.00382263	0.0560652	0.0652396	0.772171	0.016055	0.0866463	0
5HMO1 t24 r2	Sample	5HMO1	t24	r2	74873281338	0	4829918376	2094821140	1126488231	5953881401	2839228988	34387968	16878726104	1.74	1.6	4.85	32.31	2.14	3.4	0.98	47.02	0.0370055	0.0340281	0.103148	0.687154	0.0455125	0.0723097	0.0208422
GOSFOS t24 r3	Sample	GOSFOS	t24	r3	11833564753	0	196235135	255783574	51339094	1118700852	554621192	38098843	2214778690	0.33	2.6	2.29	32.62	1.05	4.3	0	43.19	0.00764066	0.0601991	0.0530215	0.755267	0.0243112	0.0995601	0
GOSFOSMUC t48 r2	Sample	GOSFOSMUC	t48	r2	4986364020	0	80624120	139250916	11422335	283945047	262891668	204634968	982769054	0.2	1.1	5.1	16.39	1.57	2.1	0.1	26.56	0.00753012	0.0414157	0.192018	0.617093	0.0591114	0.0790663	0.00376506
MUCHMO1 t43 r3	Sample	MUCHMO1	t48	r3	7513702876	356265	116348583	28516965	124362909	669937008	360536394	233685379	1533743503	0.1	0.7	3.4	25.52	0.81	2.5	0.4	33.43	0.00299133	0.0209393	0.101705	0.763386	0.0242297	0.0747831	0.0119653
MUCHMO2 t120 r2	Sample	MUCHMO2	t120	r2	7204875905	0	219604768	128357719	77780036	482565341	363179563	247594426	1519081853	0	0.40539	1.77084	8.40463	0.43899	2.71497	0.269491	14.0043	0	0.0289475	0.12645	0.600146	0.0313468	0.193867	0.0192435
GOSFOSMUC t48 r3	Sample	GOSFOSMUC	t48	r3	3444925882	0	14893365	69426543	11783555	183072865	162729751	276885453	718791532	0	1.2	0.27	15.63	1.76	2.8	0	21.66	0	0.0554017	0.0124654	0.721607	0.0812558	0.129271	0
MUCHMO1 t72 r1	Sample	MUCHMO1	t72	r1	3693079731	14006	55969897	42937465	1703934	302103080	133064949	295333948	831127279	0	0.513284	0.939031	9.28059	0.96986	2.37645	0.641134	14.7203	0	0.034869	0.0637914	0.63046	0.0658857	0.161439	0.0435543
GOSFOSMUC t24 r2	Sample	GOSFOSMUC	t24	r2	4062896138	0	68235102	82490917	8879117	239241928	171880764	324484681	895212509	0.1	0.8	3	15.52	1.55	2.5	0.1	23.57	0.00424268	0.0339415	0.12728	0.658464	0.0657616	0.106067	0.00424268
MUCHMO2 t24 r3	Sample	MUCHMO2	t24	r3	6914408890	0	84388339	206284950	65803409	579872239	158223388	350027981	1444600306	0.1	1.7	1.5	26.87	1.89	0.9	0.7	33.66	0.00297089	0.0505051	0.0445633	0.798277	0.0561497	0.026738	0.0207962
MUCHMO3 t48 r2	Sample	MUCHMO3	t48	r2	5950744555	0	125888671	174054939	248453001	207391016	162833150	395806389	1314427166	0	1.2	5.6	19.87	2.14	2.9	0	31.71	0	0.037843	0.1766	0.626616	0.0674866	0.0914538	0
MUCHMO1 t120 r2	Sample	MUCHMO1	t120	r2	6946502658	0	254424220	103934007	9508469	582980247	231820845	459783631	1642451419	0	0.359375	0.818453	10.1417	0.703069	2.28446	0.731231	15.0383	0	0.0238973	0.0544246	0.674392	0.0467519	0.151909	0.0486245
MUCHMO1 t48 r1	Sample	MUCHMO1	t48	r1	7577632773	219149	91396853	134152944	174294296	522470232	230707937	482503504	1635744915	0	0.6	3.3	22.02	1.25	2.2	0.2	29.57	0	0.0202908	0.1116	0.744674	0.0422726	0.0743997	0.00676361
MUCHMO2 t48 r2	Sample	MUCHMO2	t48	r2	14559500834	0	764687872	277716166	143244988	1202834583	519914043	493667883	3402065535	0.3	0.6	2.9	20.61	2.17	1.2	0.7	28.48	0.0105337	0.0210674	0.101826	0.723666	0.0761938	0.0421348	0.0245787
MUCHMO3 t48 r3	Sample	MUCHMO3	t48	r3	6706182751	0	75723942	145581165	287652363	151292914	270140761	508559647	1438950792	0	1.1	6.3	19.42	1.61	3.4	0	31.83	0	0.0345586	0.197926	0.610116	0.0505812	0.106817	0
MUCHMO2 t48 r1	Sample	MUCHMO2	t48	r1	5805819644	0	59685476	91097640	3121222	519636863	133730122	519516469	1326787792	0	0.8	0.2	16.51	0.59	0.4	1.3	19.8	0	0.040404	0.010101	0.833838	0.029798	0.020202	0.0656566
MUCHMO2 t24 r1	Sample	MUCHMO2	t24	r1	5720986540	0	58851811	95934292	0	484700145	129804905	552819873	1322111026	0.1	1.5	0.6	24.03	1.61	0.6	1.9	30.34	0.00329598	0.0494397	0.0197759	0.792024	0.0530653	0.0197759	0.0626236
MUCHMO1 t48 r2	Sample	MUCHMO1	t48	r2	5535519696	93168	80643096	80129683	139312925	292751770	151097084	558531026	1302558752	0.1	1.1	3.8	27.7	1.08	2.4	0.3	36.48	0.00274123	0.0301535	0.104167	0.75932	0.0296053	0.0657895	0.00822368
MUCHMO2 t96 r2	Sample	MUCHMO2	t96	r2	19673334729	0	965666737	321794668	360700301	1226090751	961896952	595957132	4432106541	0	0.193478	1.51657	7.24547	0.325439	2.95278	0.213841	12.4476	0	0.0155435	0.121836	0.582079	0.0261447	0.237217	0.0171793
GOSFOSMUC t72 r2	Sample	GOSFOSMUC	t72	r2	11893974042	0	129108821	231430076	27962623	578294840	752774847	614714482	2334285689	0	1.10674	4.25254	7.5468	1.0691	3.78545	0	17.7606	0	0.0623144	0.239437	0.424917	0.060195	0.213137	0
MUCHMO1 t72 r3	Sample	MUCHMO1	t72	r3	11724089146	0	220813365	216133596	12588486	983832628	448522263	622859733	2504750071	0	0.865425	1.66538	15.25	0.833117	3.01517	1.2862	22.9153	0	0.0377663	0.0726756	0.665494	0.0363564	0.131579	0.0561285
MUCHMO1 t72 r2	Sample	MUCHMO1	t72	r2	9707376189	130738	168171420	157243417	9262073	807096914	349781155	635904958	2127590675	0	0.537888	1.25579	10.6091	0.650416	2.32439	0.665158	16.0428	0	0.0335284	0.0782774	0.661303	0.0405426	0.144887	0.0414615
MUC t48 r1	Sample	MUC	t48	r1	2691085747	0	35078392	20599896	0	23709718	65193268	645635540	790216814	0	0.6	2	5.97	1.34	0.2	0.2	10.31	0	0.0581959	0.193986	0.579049	0.129971	0.0193986	0.0193986
MUCHMO2 t72 r2	Sample	MUCHMO2	t72	r2	10550085898	0	470517545	153704372	119588832	654830719	436604993	691768347	2527014808	0	0.273635	1.7357	8.9748	0.700968	3.17205	0.367831	15.225	0	0.0179727	0.114004	0.589478	0.0460407	0.208345	0.0241597
GOSFOSMUC t96 r2	Sample	GOSFOSMUC	t96	r2	13574044379	0	53797290	239719469	17829959	650442173	913644238	701780158	2577213287	0	0	3.14206	7.4748	0.52869	3.65089	0	14.7964	0	0	0.212352	0.505176	0.0357309	0.246741	0
GOSFOSMUC t24 r1	Sample	GOSFOSMUC	t24	r1	7551450332	0	25489253	107130355	0	466702011	322782464	727687098	1649791181	0	1.3	3.3	18.03	1.86	2.2	0.1	26.79	0	0.0485256	0.12318	0.673012	0.0694289	0.0821202	0.00373274
MUCHMO1 t120 r1	Sample	MUCHMO1	t120	r1	7104640591	0	99190013	136919534	0	512041674	184166321	732547074	1664864616	0	0.460691	0.460378	7.3279	0.860235	2.10145	0.650664	11.8613	0	0.0388398	0.0388134	0.617798	0.0725244	0.177168	0.0548559
MUCHMO1 t24 r3	Sample	MUCHMO1	t24	r3	19781744889	0	297995534	42362224	1094910536	342735418	1387525048	762102895	3927631655	0	0.638786	4.70709	10.7005	1.09922	5.41695	0	22.5625	0	0.0283118	0.208624	0.474259	0.0487187	0.240086	0
GOSFOSMUC t24 r3	Sample	GOSFOSMUC	t24	r3	7464016304	0	48271984	166248175	21189424	369505136	283298038	771816008	1660328765	0.1	1.3	3.5	17.28	1.51	2.7	0.1	26.49	0.00377501	0.0490751	0.132125	0.652322	0.0570026	0.101925	0.00377501
GOSFOSMUC t48 r1	Sample	GOSFOSMUC	t48	r1	7717326333	0	39054055	195029976	0	272237482	375082962	775431433	1656835908	0	1.4	4.87	18.32	1.84	3	0.1	29.53	0	0.0474094	0.164917	0.620386	0.0623095	0.101592	0.00338639
Inoculum	Inoculum	NA	NA	NA	6555967115	79678785	895900483	130482145	115082289	79355296	158726644	781567349	2240792991	NA	NA	NA	NA	NA	NA	NA	NA	NA	NA	NA	NA	NA	NA	NA
MUC t96 r1	Sample	MUC	t96	r1	3258383753	0	46055848	23162877	0	19079929	86378813	783378809	958056276	0	0.334322	1.23214	2.96552	0.772511	1.79289	0.146622	7.24401	0	0.0461515	0.170091	0.409375	0.106641	0.2475	0.0202405
MUC t72 r1	Sample	MUC	t72	r1	3463578252	0	49154581	21558321	0	21912675	91497526	837823123	1021946226	0	0.512225	1.53453	3.6314	0.575187	1.76961	0.146452	8.1694	0	0.0627004	0.187839	0.444512	0.0704075	0.216614	0.0179269
GOSFOSMUC t96 r1	Sample	GOSFOSMUC	t96	r1	11411088687	268951	31327900	193304113	2552415	600435634	635354719	854377639	2317621371	0	0.661287	2.6353	7.49896	1.04973	3.6541	0.0564225	15.5558	0	0.0425106	0.169409	0.482069	0.0674813	0.234903	0.00362711
MUC t24 r2	Sample	MUC	t24	r2	4287377305	0	156509967	33620808	4538079	76368777	115384584	894431772	1280853987	0	0.3	1.6	9.42	1.64	0.2	0.2	13.36	0	0.0224551	0.11976	0.70509	0.122754	0.0149701	0.0149701
MUCHMO1 t96 r3	Sample	MUCHMO1	t96	r3	11406064603	8660	115428510	196180391	0	1020016432	284520114	941871919	2558026026	0	0.814259	0.473862	12.4332	0.914053	1.79685	1.20214	17.6343	0	0.0461746	0.0268716	0.705055	0.0518337	0.101895	0.0681704
MUCHMO1 t120 r3	Sample	MUCHMO1	t120	r3	7486823552	0	69672099	106052129	7900031	535773941	157031042	952399800	1828829042	0	0.4281	0.377902	7.39263	0.82702	2.46609	0.58571	12.0775	0	0.0354462	0.0312899	0.612102	0.0684763	0.204189	0.0484961
MUC t48 r2	Sample	MUC	t48	r2	4510349021	0	85069755	29731147	3858248	30052414	130463299	1044788277	1323963140	0	0.5	2.3	6.51	1.8	0.5	0.2	11.81	0	0.042337	0.19475	0.551228	0.152413	0.042337	0.0169348
MUC t96 r3	Sample	MUC	t96	r3	4528861001	0	44680220	21236662	43023743	8789884	134426360	1045157164	1297314033	0	0.348985	1.19536	2.84898	0.316023	2.12011	0.0413793	6.87085	0	0.0507922	0.173976	0.414648	0.0459948	0.308566	0.00602244
MUC t120 r1	Sample	MUC	t120	r1	4107264740	0	46782764	23021524	0	11235088	84052430	1084929620	1250021426	0	0.327162	1.19187	2.93773	0.797503	2.2746	0.126855	7.65572	0	0.0427343	0.155683	0.38373	0.104171	0.297112	0.0165699
MUCHMO2 t72 r3	Sample	MUCHMO2	t72	r3	10588666078	0	56352529	215540912	288958942	459743640	278467639	1110246927	2409310589	0	0.421081	1.01013	8.39455	0.796647	2.75767	0.158472	13.5385	0	0.0311024	0.0746114	0.620048	0.0588429	0.20369	0.0117052
GOSFOSMUC t120 r3	Sample	GOSFOSMUC	t120	r3	12553277479	0	28425498	217219446	51454711	488219326	688563712	1161999897	2635882590	0	0.578575	2.61493	6.43505	0.636545	3.25127	0.0399969	13.5564	0	0.0426792	0.192893	0.474688	0.0469554	0.239833	0.00295041
MUC t48 r3	Sample	MUC	t48	r3	4284187058	0	29257800	20878105	15180196	14635302	65611819	1166807434	1312370656	0	0.5	1.8	5.54	1.04	0.3	0.1	9.28	0	0.0538793	0.193966	0.596983	0.112069	0.0323276	0.0107759
MUCHMO3 t24 r3	Sample	MUCHMO3	t24	r3	15724678889	0	219173042	520091573	632735581	83481416	669901091	1198157405	3323540108	0	2.3	13.5	17.06	1.07	3.5	0	37.43	0	0.061448	0.360673	0.455784	0.0285867	0.0935079	0
MUCHMO2 t96 r3	Sample	MUCHMO2	t96	r3	13287236473	0	54852867	241598868	438309222	560309760	420500591	1201530828	2917102136	0	0.661484	1.51674	10.9622	1.07461	3.06099	0.0801453	17.3562	0	0.0381122	0.0873889	0.631603	0.0619152	0.176363	0.00461768
MUCHMO1 t96 r1	Sample	MUCHMO1	t96	r1	13649496213	14568	194177401	219913185	0	1127391012	381001521	1203967513	3126465200	0	0.687168	0.665672	11.3121	0.480748	2.35162	0.987472	16.4848	0	0.0416849	0.0403809	0.686215	0.0291631	0.142654	0.0599019
GOSFOSMUC t72 r3	Sample	GOSFOSMUC	t72	r3	13062821649	0	33922454	223624937	63222395	532381778	670065909	1265014135	2788231608	0	0.806407	3.45062	8.65113	1.05884	3.16664	0.0158767	17.1495	0	0.0470222	0.201208	0.504453	0.0617417	0.184649	0.000925779
MUC t96 r2	Sample	MUC	t96	r2	4604010037	0	55094245	17509499	7504467	8805371	76864966	1268915115	1434693663	0	0.264169	1.22468	2.84598	0.808936	1.65788	0.0832551	6.8849	0	0.0383694	0.17788	0.413365	0.117494	0.240799	0.0120924
MUCHMO2 t96 r1	Sample	MUCHMO2	t96	r1	13812128951	0	118418219	265411818	37269848	1011588214	377320164	1316765515	3126773778	0	0.664796	0.70722	12.9668	0.940403	2.81743	0.894898	18.9916	0	0.0350048	0.0372386	0.682767	0.0495169	0.148351	0.0471208
MUCHMO2 t72 r1	Sample	MUCHMO2	t72	r1	10662101340	0	66535943	129777493	11020016	721347914	292093870	1326875402	2547650638	0	0.568714	0.340095	11.5	0.670614	2.24515	0.762342	16.0869	0	0.0353525	0.0211411	0.714867	0.0416869	0.139563	0.0473889
MUCHMO2 t120 r3	Sample	MUCHMO2	t120	r3	9861942580	0	48554442	163525321	226635313	327316596	272350524	1330832558	2369214754	0	0.392765	1.27967	7.80782	1.18399	2.41266	0.11534	13.1922	0	0.0297724	0.0970016	0.591849	0.0897489	0.182885	0.00874301
MUCHMO2 t24 r2	Sample	MUCHMO2	t24	r2	25978199625	0	1027490489	618022281	134395870	2004431404	843105850	1342891951	5970337845	0.4	1.1	2.9	25.35	2.04	1.6	1.2	34.59	0.011564	0.0318011	0.0838393	0.732871	0.0589766	0.0462561	0.0346921
MUCHMO1 t96 r2	Sample	MUCHMO1	t96	r2	11509186043	15117	302282875	154248887	0	800271911	292634252	1359100389	2908553431	0	0.449189	0.516451	9.77729	0.707335	2.3864	0.741829	14.5785	0	0.0308117	0.0354256	0.670665	0.0485191	0.163693	0.0508852
MUCHMO2 t48 r3	Sample	MUCHMO2	t48	r3	10435820047	0	58000172	195682254	213468973	499279243	189808490	1371881196	2528120328	0.1	1	1.7	19.25	1.52	0.9	0.2	24.67	0.00405351	0.0405351	0.0689096	0.7803	0.0616133	0.0364816	0.00810701
MUC t24 r3	Sample	MUC	t24	r3	6625828566	0	99005007	57821188	18913278	116807141	187894392	1376070800	1856511806	0	0.3	1.5	8.46	1.08	0.1	0.2	11.64	0	0.0257732	0.128866	0.726804	0.0927835	0.00859107	0.0171821
GOSFOSMUC t72 r1	Sample	GOSFOSMUC	t72	r1	19012888206	53140	50396618	307386613	0	871718583	1186750214	1381576109	3797881277	0	0.9	2.3	8.7	0.5	1.6	0	14	0	0.0642857	0.164286	0.621429	0.0357143	0.114286	0
MUC t120 r2	Sample	MUC	t120	r2	6062590822	0	96479041	48378547	34256042	25238474	167267582	1386372099	1757991785	0	0.317741	1.16879	2.88266	0.431813	1.97802	0.0881578	6.86718	0	0.0462695	0.1702	0.419773	0.0628806	0.288039	0.0128376
GOSFOSMUC t120 r2	Sample	GOSFOSMUC	t120	r2	25146886644	0	116163646	440752363	72549930	1383573832	1480270986	1434313581	4927624338	0	0.77842	3.46513	8.47359	0.858595	1.21223	0.0435278	14.8315	0	0.0524842	0.233633	0.571324	0.05789	0.0817337	0.00293482
GOSFOSMUC t96 r3	Sample	GOSFOSMUC	t96	r3	12297328196	0	47902343	190583644	48929571	448625886	584276818	1445875111	2766193373	0	0.720728	3.03965	7.85706	0.975087	3.72004	0.0408413	16.3534	0	0.044072	0.185873	0.480454	0.0596259	0.227478	0.00249742
MUC t24 r1	Sample	MUC	t24	r1	6489137792	0	98038313	38958126	0	107842144	153249704	1502144648	1900232935	0	0.5	1.4	9.21	1.2	0.2	0.3	12.81	0	0.039032	0.10929	0.71897	0.0936768	0.0156128	0.0234192
MUCHMO3 t24 r2	Sample	MUCHMO3	t24	r2	17916856194	0	294825868	501228469	372014562	410666062	812068734	1505182262	3895985957	0	2.4	11.18	26.86	1.17	7.9	0.46	49.97	0	0.0480288	0.223734	0.537523	0.023414	0.158095	0.00920552
MUCHMO2 t120 r1	Sample	MUCHMO2	t120	r1	18641886363	0	276777840	251593092	116596057	1319782567	692513952	1524822033	4182085541	0	0.372985	0.914186	7.9978	0.354501	2.70488	0.39626	12.7406	0	0.0292753	0.0717537	0.627741	0.0278244	0.212304	0.0311021
MUC t72 r3	Sample	MUC	t72	r3	7272523320	0	64018379	29636556	80664487	13331068	132367329	1868166656	2188184475	0	0.354399	1.2947	3.15123	0.842057	1.75442	0.0515862	7.44839	0	0.0475806	0.173822	0.423075	0.113052	0.235543	0.00692582
MUCHMO1 t24 r2	Sample	MUCHMO1	t24	r2	17089437540	0	194050703	112053924	874895535	216952709	717701212	1875953223	3991607306	0.240846	0.709276	4.99396	11.4424	1.49368	5.99145	0	24.8716	0.00968358	0.0285175	0.20079	0.460059	0.0600555	0.240895	0
MUC t120 r3	Sample	MUC	t120	r3	7944947192	0	103431305	41727187	81481010	12867414	176651218	1947041644	2363199778	0	0.419277	1.29678	3.22639	0.461662	1.69471	0.0593963	7.15822	0	0.0585728	0.18116	0.450725	0.064494	0.23675	0.00829763
MUC t72 r2	Sample	MUC	t72	r2	8471030207	0	154134258	41006940	10797790	34143715	245813285	2028148948	2514044936	0	0.260959	1.29421	3.11888	0.389981	2.03711	0	7.10115	0	0.0367488	0.182254	0.439208	0.054918	0.286871	0
GOSFOSMUC t120 r1	Sample	GOSFOSMUC	t120	r1	22275551860	1788005	40783768	348184518	15200508	1060770339	1170169134	2073095427	4709991699	0	0.569273	2.54882	6.88338	0.847945	2.99119	0.0685863	13.9092	0	0.0409278	0.183247	0.49488	0.0609629	0.215051	0.00493101
MUCHMO3 t24 r1	Sample	MUCHMO3	t24	r1	26576148316	0	178990920	741392018	348572410	1074091095	807108674	2814778344	5964933461	0	3	1	31.98	2.34	2.3	0.82	41.44	0	0.0723938	0.0241313	0.771718	0.0564672	0.0555019	0.0197876
MUCHMO3 t48 r1	Sample	MUCHMO3	t48	r1	45555719296	0	181368801	1105935331	757695251	1925444743	652313637	6550302584	11173060347	0	1.6	1.3	23.52	1.35	0.8	0.1	28.67	0	0.0558075	0.0453436	0.82037	0.0470875	0.0279037	0.00348797
MUCHMO1 t24 r1	Sample	MUCHMO1	t24	r1	353019738412	0	6046084081	3145487832	18073917941	6269109661	19084885542	23215300901	75834785958	0.0261029	0.571406	4.95889	10.5491	1.31452	5.73112	0.0713822	23.2225	0.00112403	0.0246057	0.213538	0.454261	0.0566054	0.246792	0.00307384
